# Supplementary material for: Detection of Meat Adulteration Using Spectroscopy-Based Sensors
Source: Foods. 2021 Apr 15;10(4):861. doi: 10.3390/foods10040861 (PMC8071343; doi:10.3390/foods10040861)
Supplement: Supplementary file 1 [file foods-10-00861-s001.zip]

Archive with 1 entries (1 files):
- foods-1171373-supplementary.pdf
